# Supplementary material for: Genetically diverse mice exhibit divergent domain-specific, sex-dependent behavioral outcomes following exposure to early life stress
Source: PLoS One. 2025 Sep 5;20(9):e0331457. doi: 10.1371/journal.pone.0331457 (PMC12412987; doi:10.1371/journal.pone.0331457)
Supplement: S1 File — All experimental data are included in this file. (XLSX) [file pone.0331457.s001.xlsx]

## Sheet: 2pSI, sCPP
strain	stress	sex	conspecific	object	empty1	familiar	unfamiliar	empty2	sCPP social	sCPP empty
DO	MSEW	female	23.9717	9.946	20.212	4.83968	9.31271	5.5263	16.0189	15.179
DO	MSEW	female	17.1722	24.0384	21.6319	22.1852	43.5438	5.69962	52.0832	7.72615
DO	MSEW	female	33.2911	6.09293	2.35318	13.4191	26.3382	0.886608	26.7649	5.45964
DO	MSEW	female	47.4768	7.98613	4.46637	13.9857	15.2123	3.34644	33.6244	26.4316
DO	MSEW	female	23.7184	20.9919	3.15312	14.1324	15.2923	8.37944	35.171	10.7593
DO	MSEW	female	29.0314	16.7922	5.37964	38.7974	20.4053	2.19985	51.6499	4.77302
DO	MSEW	female	19.732	5.69295	4.993	6.36624	22.4585	1.61323	20.2187	5.02633
DO	MSEW	female	21.2852	5.51297	6.39957	9.35938	22.2918	19.0921	32.2712	10.666
DO	MSEW	female	35.9776	4.31305	23.6784	62.4825	12.5058	8.79941	39.7707	16.2256
DO	MSEW	female	22.2252	7.5595	10.0327	15.3456	8.12612	11.5792	40.724	10.6726
DO	MSEW	female	15.199	5.33964	12.3325	51.1699	4.65302	8.0528	23.1651	8.11946
DO	MSEW	female	26.3182	7.29951	6.31958	11.5726	13.7324	6.07959	32.4445	10.6326
DO	MSEW	female	49.5434	14.1657	2.4665	24.725	35.9843	0.0466636	23.6118	10.5593
DO	MSEW	female	37.0909	6.13292	11.4859	14.979	16.3522	5.63296	33.6044	6.26625
DO	MSEW	female	25.0117	15.1123	11.2592	5.31965	11.1526	9.00607	37.6775	13.5858
DO	MSEW	female	31.5712	8.59276	6.28625	9.28605	7.54616	53.8964	42.5438	26.0249
DO	MSEW	female	46.7835	5.25298	1.10659	62.3225	10.4726	1.05993	40.204	14.619
DO	MSEW	female	14.0591	14.859	10.6926	25.8716	5.5663	16.9322	30.3913	31.3646
DO	MSEW	female	0	52.7365	16.7322	0	92.3405	0	75.4683	2.20652
DO	MSEW	female	26.6782	3.27312	3.51977	6.57956	3.59976	7.50617	13.5658	9.77935
DO	MSEW	female	20.6853	11.1526	5.23298	15.0057	11.1859	13.2791	22.9118	9.17939
DO	MSEW	female	4.60636	6.17959	29.938	20.4053	11.8525	37.6308	31.5312	9.15939
DO	MSEW	female	5.14632	5.37298	7.89281	0	5.25965	25.8316	20.8053	1.69989
DO	MSEW	female	12.9325	15.7456	3.06646	5.08633	19.7853	8.31945	32.1579	9.11273
DO	NS	female	22.6718	13.4924	5.9996	14.4524	21.7585	11.4926	30.1913	10.1193
DO	NS	female	23.4251	11.1526	13.9857	28.5781	13.5324	2.17319	39.5174	11.4526
DO	NS	female	62.4425	0.29998	13.6658	29.778	12.3925	3.73975	21.0386	10.2393
DO	NS	female	31.6712	8.07946	3.93307	13.8524	20.9119	5.37298	41.5439	7.4395
DO	NS	female	21.8919	4.85968	30.118	19.372	22.6385	2.73982	33.1245	19.0587
DO	NS	female	54.3564	20.6386	1.89987	8.49277	51.3899	11.3259	76.2216	3.4731
DO	NS	female	29.458	7.18619	11.0726	15.379	21.4652	6.87954	18.8521	27.1582
DO	NS	female	26.6049	17.6855	4.95967	25.065	20.212	5.21299	44.9037	8.30611
DO	NS	female	29.8447	21.2586	7.75948	23.6584	19.1387	5.58629	52.3365	9.35271
DO	NS	female	37.1909	8.59276	5.06633	13.0658	18.8787	2.67316	40.2307	14.5924
DO	NS	female	31.3646	7.14619	10.2393	22.8385	19.4987	9.75935	33.7577	8.19279
DO	NS	female	27.2249	19.752	8.01947	11.0659	15.6123	16.3522	45.5236	8.99273
DO	NS	female	36.7842	7.09286	4.78635	19.992	16.6856	2.06653	54.1897	7.37951
DO	NS	female	36.1509	13.1658	6.17959	11.6926	34.4444	10.5326	52.0765	7.53283
DO	NS	female	33.7044	5.53296	5.63296	36.1976	12.0992	7.79281	39.2507	8.60609
DO	NS	female	24.0917	12.0459	4.83301	10.3993	22.4318	2.4665	37.1509	6.83288
DO	NS	female	27.7848	5.31298	5.45964	21.6119	29.9847	0.579961	24.0984	11.5126
DO	NS	female	38.4241	6.25958	5.91294	10.6326	14.0324	44.817	26.7049	11.1859
DO	NS	female	32.0512	11.7725	8.51277	11.2792	50.8033	8.30611	40.2107	17.1655
DO	NS	female	19.1254	12.7525	3.04646	14.619	20.1787	7.22618	37.5708	9.33271
DO	NS	female	37.9841	9.86601	16.4722	17.5655	13.7258	24.7184	36.5109	5.63962
DO	MSEW	male	21.1853	9.81268	12.8258	14.4457	11.2926	5.57963	24.0784	6.0396
DO	MSEW	male	31.8512	14.679	8.83274	14.9723	27.7448	4.93967	39.0707	15.2923
DO	MSEW	male	11.0526	19.3387	10.7526	21.6519	13.5524	7.69949	38.2774	10.7393
DO	MSEW	male	30.4046	13.7991	2.71315	8.90607	41.4106	8.21279	27.3582	13.8457
DO	MSEW	male	27.6715	16.6522	15.359	13.5458	20.9986	18.8187	40.284	12.8525
DO	MSEW	male	60.556	6.79955	3.22645	39.924	30.7913	2.27318	43.4838	12.0325
DO	MSEW	male	16.3656	21.2053	4.44637	14.959	24.5784	4.64636	23.2185	5.93294
DO	MSEW	male	39.584	15.1657	3.79975	24.6917	29.618	11.4392	43.1371	23.0718
DO	MSEW	male	10.5993	11.1726	15.699	4.25305	5.4263	55.5963	38.1108	12.7725
DO	MSEW	male	14.6124	7.92614	3.55976	8.05946	3.59976	7.88614	30.2447	5.5263
DO	MSEW	male	30.0513	9.37937	13.4124	10.2526	15.5723	26.8315	44.957	11.3526
DO	MSEW	male	21.5652	12.7392	18.6321	6.47957	23.1585	24.5117	29.8647	11.7126
DO	MSEW	male	19.592	14.3057	11.1793	8.88607	35.3243	8.45944	43.6838	6.95954
DO	MSEW	male	56.9829	9.50603	10.426	19.932	35.151	4.72635	46.2036	10.1193
DO	MSEW	male	30.2513	23.4984	7.57283	22.9318	19.552	19.7987	58.5561	6.90621
DO	MSEW	male	38.8107	15.719	6.9862	18.2388	27.8115	9.71935	53.6898	4.79968
DO	MSEW	male	35.391	16.2189	7.29285	13.9391	21.8052	11.3792	23.5451	8.17945
DO	MSEW	male	51.8032	4.14639	6.40624	18.9987	29.3647	1.25325	59.6494	5.82628
DO	MSEW	male	48.0501	17.4655	2.4465	26.5049	25.5316	9.17272	46.5236	9.21272
DO	MSEW	male	25.2117	64.4224	0	21.5852	68.9354	3.29311	48.3834	11.3059
DO	MSEW	male	34.711	3.31978	2.31985	13.9991	20.2986	2.49983	42.2572	10.326
DO	MSEW	male	39.1441	12.7858	6.93287	27.3315	57.4695	1.82654	41.4706	14.5457
DO	MSEW	male	41.0506	8.72608	14.4324	27.6248	31.3179	7.17952	22.9318	26.7049
DO	MSEW	male	29.0314	24.925	11.2459	21.0653	16.3989	19.7254	51.3232	9.19939
DO	MSEW	male	29.318	15.2656	10.4393	14.8523	23.9051	7.48617	45.3703	7.08619
DO	MSEW	male	26.7449	17.6788	4.31305	24.8183	25.7649	5.73295	41.9972	8.4461
DO	MSEW	male	27.2115	15.259	11.7392	7.92614	26.1516	7.85948	30.2313	14.9057
DO	MSEW	male	26.1849	14.7057	7.73282	10.1127	25.665	1.66656	38.7041	11.3059
DO	MSEW	male	41.5172	9.74602	1.41324	5.67296	24.2517	1.27991	36.4176	4.39304
DO	NS	male	33.2978	21.5386	9.41271	15.0723	21.3586	19.0987	36.0643	9.80601
DO	NS	male	21.8119	6.65289	1.33991	16.8922	18.9854	11.9992	30.6846	11.9192
DO	NS	male	27.5715	18.1055	7.89281	10.0727	31.6512	6.0196	32.3312	17.2522
DO	NS	male	15.5456	20.0787	0	15.8189	21.8919	9.13939	31.9245	8.43277
DO	NS	male	21.2119	45.517	7.33951	7.87947	39.3974	7.55283	68.6621	9.966
DO	NS	male	36.4176	9.59936	13.5591	19.8653	38.8174	20.512	49.95	6.73955
DO	NS	male	56.0096	2.33318	4.23305	22.5185	10.0593	6.0196	62.6558	20.7453
DO	NS	male	56.1163	8.89274	3.18645	25.0183	27.9915	3.83974	47.7701	16.1523
DO	NS	male	30.1513	25.445	5.80628	12.1459	23.5784	7.63282	32.8245	24.0117
DO	NS	male	27.8981	15.7256	10.066	25.6183	24.3117	7.83948	31.5046	12.4792
DO	NS	male	36.6976	27.2715	0.819945	30.8979	44.8037	1.39324	26.0316	11.6059
DO	NS	male	31.8912	10.1393	11.0993	7.9928	16.7189	9.50603	26.2649	9.26605
DO	NS	male	45.5636	19.4387	5.78628	47.4102	21.1653	6.12626	49.7767	12.2792
DO	NS	male	9.67935	2.61316	9.0394	4.94634	12.3125	9.25938	25.2317	12.4792
DO	NS	male	19.412	25.9316	7.9328	12.7258	18.1988	6.10626	32.2445	15.8989
DO	NS	male	12.5525	17.2655	4.26638	8.60609	46.2103	3.58643	32.2712	8.33278
DO	NS	male	32.5312	8.60609	4.73968	20.292	26.9515	5.45964	23.2918	5.9596
DO	NS	male	42.2372	10.9326	6.0396	16.8722	34.811	6.17959	52.9631	10.4926
DO	NS	male	24.2251	8.85274	9.15272	10.2193	4.66636	38.4841	35.4176	9.31271
DO	NS	male	33.2245	10.8526	8.17279	9.82601	21.9252	18.0521	33.1378	13.9991
DO	NS	male	17.7322	17.7388	9.85934	11.2859	18.2988	3.63309	26.2249	3.39311
DO	NS	male	19.3187	7.64616	15.8723	3.70642	0	0	10.8593	2.59316
DO	NS	male	11.7059	5.75295	24.445	15.4323	9.99267	22.3652	36.3842	9.83268
DO	NS	male	12.7658	17.1122	12.2325	13.7591	17.2189	13.1991	26.3182	39.7107
DO	NS	male	3.44644	10.4193	2.83314	9.56603	18.2788	9.35271	54.8897	10.466
B6	MSEW	female	21.5852	12.2259	6.59956	10.51	28.45	5.12	47.8835	4.34638
B6	MSEW	female	24.3917	9.986	11.5126	35.6643	17.2322	7.26618	79.4814	0.0133324
B6	MSEW	female	24.9917	13.0658	7.46617	8.81941	22.7052	11.1859	29.6447	8.35278
B6	MSEW	female	18.5454	13.9391	7.45284	8.59943	13.0591	10.9859	17.8788	18.1455
B6	MSEW	female	34.0977	15.1923	5.65962	17.7255	29.0247	7.65949	40.9173	11.4859
B6	NS	female	20.0987	22.8118	8.95274	22.5318	29.1514	6.87288	28.2981	22.2385
B6	NS	female	29.6714	18.6588	9.5527	16.3856	12.0725	15.3056	35.2843	21.4719
B6	NS	female	34.2311	21.8185	7.55283	32.6378	23.3651	12.6392	39.3707	12.5792
B6	NS	female	28.7114	12.3458	10.3126	23.3918	23.8717	6.63956	44.8037	15.8189
B6	NS	female	28.0848	18.5854	6.05293	28.2648	30.0647	5.10633	33.2111	14.8657
B6	NS	female	30.8713	14.259	4.17306	25.1983	22.1252	5.85294	26.0183	9.54603
B6	NS	female	21.0519	15.4323	7.58616	18.1721	21.2186	9.15272	35.4043	13.1325
B6	NS	female	58.5094	9.52603	4.42637	23.8984	21.4119	4.34638	18.7321	10.1393
B6	NS	female	35.7976	12.6658	5.80628	15.359	18.0721	10.7393	31.1646	7.5595
B6	MSEW	male	25.7116	18.8721	9.93934	11.4326	23.7851	9.926	41.9305	8.26612
B6	MSEW	male	25.9316	19.592	8.63276	21.2919	29.5247	6.59956	36.5776	6.0196
B6	MSEW	male	21.8919	16.3056	7.57283	9.59269	30.238	9.51937	43.9171	6.73288
B6	MSEW	male	14.8257	11.0993	14.9657	8.59943	15.7056	10.066	29.4447	14.939
B6	MSEW	male	17.8988	11.7992	3.27978	13.8324	17.1055	5.19965	33.3644	5.55963
B6	MSEW	male	38.3174	13.7524	6.63956	28.9714	28.3981	9.17939	48.9767	11.2459
B6	MSEW	male	20.412	20.0053	6.0196	35.011	36.3509	0.4933	54.3764	10.7326
B6	NS	male	27.4115	10.8859	4.39971	16.6256	20.652	4.19972	30.098	4.85968
B6	NS	male	28.5181	15.579	5.57296	30.4046	16.0856	5.51963	24.365	7.05953
B6	NS	male	28.5714	11.1059	7.73948	15.079	18.9721	7.03953	40.024	8.28611
B6	NS	male	30.8246	15.239	13.9857	20.8186	18.6121	12.2459	27.1915	8.71942
B6	NS	male	37.1642	15.459	6.84621	11.7525	41.6239	3.9664	34.5844	8.80608
B6	NS	male	28.9581	17.5922	7.44617	15.0723	26.0649	4.53303	64.8757	3.43977
B6	NS	male	31.9445	16.0656	5.87961	23.1785	30.738	2.32651	21.6986	3.28645
B6	NS	male	36.8375	11.2193	1.9932	27.3982	24.9183	4.59969	49.5367	2.79315
B6	NS	male	29.2247	6.5329	3.45977	20.2986	11.7459	10.8926	39.3174	4.96634
B6	NS	male	37.7775	18.9187	8.72608	27.8581	32.1179	6.67955	42.8038	9.58603
B6	MSEW	female	21.73	10.38	5.22	16.22	20.5	1.75	.	.
B6	MSEW	male	27.32	15.55	6.28	21.89	24.88	5.49	50.43	5.94
B6	MSEW	female	25.9832	9.09212	6.10585	11.3851	7.62565	17.1044	37.0242	20.292
B6	MSEW	female	17.691	18.3576	4.61272	19.1974	20.1173	10.4386	42.2039	19.0054
B6	MSEW	female	21.9837	9.67871	8.21224	21.0505	21.4238	3.5062	48.8234	6.58623
B6	MSEW	female	15.3713	19.5441	11.3585	22.7836	22.517	11.3318	25.565	7.63949
B6	MSEW	female	11.4251	0	8.10559	5.22597	0	6.41248	14.1257	9.79935
B6	MSEW	female	18.2109	1.18651	7.2657	10.1586	2.61298	0.266631	11.2792	7.9728
B6	NS	female	25.3166	10.7586	15.5179	3.90615	15.8912	26.5565	24.3717	32.5778
B6	NS	female	40.8879	15.8246	9.27876	26.1698	23.0503	7.46567	38.0443	4.62185
B6	NS	female	24.2101	19.824	4.03946	14.8647	33.1689	10.332	33.6044	9.52603
B6	NS	female	24.5701	36.5018	12.5983	13.3316	26.3965	15.198	37.1375	24.5784
B6	NS	female	26.1298	8.45221	7.05239	25.3166	2.94627	10.9052	29.69	7.43
B6	NS	female	17.411	4.07946	6.70577	14.9713	5.38595	14.798	18.64	16.64
B6	NS	female	13.3849	9.77203	4.46607	10.1586	10.3586	9.53206	16.95	7.93
B6	NS	female	41.4211	10.0653	3.19957	19.5307	16.3978	9.35875	31.2579	7.89947
B6	NS	female	21.1705	6.57246	18.7308	17.0644	16.5711	10.9719	27.5048	9.99267
B6	NS	female	25.6899	11.5185	8.47887	10.8519	7.58566	6.01253	38.3774	9.95934

## Sheet: 3DR
sex	stress	bridge %	arm %	arm latency
female	MSEW	6.58	0	720
female	MSEW	8.54	4.85	344.816
female	MSEW	21.21	0.93	250.603
female	MSEW	20.33	23.08	68.5372
female	MSEW	14.28	0	720
female	MSEW	22.16	0	720
female	MSEW	29.49	5.84	640.646
female	MSEW	14.68	0	720
female	MSEW	20.05	0	720
female	MSEW	3.1	0	720
female	MSEW	12.81	0	720
male	MSEW	15.48	0	720
male	MSEW	22.06	20.42	150.129
male	MSEW	5.58	0	720
male	MSEW	15.96	0	720
male	MSEW	16.62	1.11	707.618
male	MSEW	22.71	20.57	102.339
male	MSEW	12.72	0	720
female	NS	24.6625	12.7568	455.648
female	NS	29.089	30.8929	128.682
female	NS	18.8808	24.2832	43.6265
female	NS	21.2151	30.3564	720
female	NS	13.9097	45.2197	80.683
female	NS	25.7264	25.7078	163.017
female	NS	17.0075	34.9864	196.386
female	NS	21.1518	50.9669	130.88
female	NS	22.151	43.8762	140.87
female	NS	7.31272	0	720
female	NS	22.3036	23.7143	52.7182
female	NS	13.3905	0	720
female	NS	19.6347	2.16468	656.663
female	NS	32.114	0	720
male	NS	17.1046	26.286	16.0852
male	NS	14.334	20.1482	471.533
male	NS	5.87885	0	720
male	NS	23.1639	6.49867	470.069
male	NS	23.6589	27.9375	29.9726
male	NS	18.7744	0	720
male	NS	2.22456	0	720
male	NS	9.14436	0	720
male	NS	21.3415	36.2675	2.59761
male	NS	23.4044	17.7199	309.382
male	NS	15.7171	31.7625	10.3904
male	NS	25.1897	18.2933	44.4258
male	NS	6.26278	0	720
male	NS	5.68922	0	720
male	NS	18.0621	7.54399	0.899172
male	NS	17.9511	29.9169	22.6458
male	NS	25.5551	21.3831	251.335

## Sheet: Fos
stress	condition	Fos
NS	stressed	54.8993
NS	stressed	20.256
NS	stressed	51.6791
NS	stressed	36.9721
NS	stressed	82.1572
NS	stressed	90.9169
NS	stressed	89.2801
NS	stressed	71.0725
NS	stressed	39.459
NS	stressed	74.5824
NS	stressed	10.9811
NS	stressed	16.2706
NS	stressed	16.2706
NS	stressed	50.5386
NS	stressed	23.7626
NS	stressed	22.2963
NS	stressed	33.0947
NS	stressed	72.1494
NS	stressed	40.4772
NS	stressed	67.4652
NS	stressed	134.362
NS	stressed	106.837
NS	stressed	169.084
NS	stressed	47.2943
NS	stressed	186.333
NS	stressed	66.7661
NS	stressed	64.6794
NS	not stressed	18.2907
NS	not stressed	17.761
NS	not stressed	3.8134
NS	not stressed	17.3181
NS	not stressed	23.7618
NS	not stressed	11.8104
NS	not stressed	0
NS	not stressed	0
NS	not stressed	20.8071
NS	not stressed	31.0768
NS	not stressed	14.5538
NS	not stressed	21.0005
NS	not stressed	0
NS	not stressed	19.3263
NS	not stressed	23.5203
NS	not stressed	14.7404
NS	not stressed	36.209
NS	not stressed	19.3834
NS	not stressed	21.4948
NS	not stressed	21.7218
NS	not stressed	7.5
NS	not stressed	8.5412
NS	not stressed	19.9814
NS	not stressed	8.7143
NS	not stressed	0
NS	not stressed	21.9774
MSEW	stressed	97.8225
MSEW	stressed	249.095
MSEW	stressed	267.305
MSEW	stressed	98.2912
MSEW	stressed	170.939
MSEW	stressed	198.537
MSEW	stressed	311.626
MSEW	stressed	155.192
MSEW	stressed	193.235
MSEW	stressed	372.937
MSEW	stressed	364.255
MSEW	stressed	307.33
MSEW	stressed	288.115
MSEW	stressed	237.544
MSEW	stressed	207.383
MSEW	stressed	127.458
MSEW	stressed	173.23
MSEW	stressed	95.8258
MSEW	stressed	191.625
MSEW	stressed	141.903
MSEW	stressed	201.705
MSEW	stressed	383.711
MSEW	stressed	148.554
MSEW	stressed	402.434
MSEW	stressed	277.019
MSEW	stressed	174.592
MSEW	stressed	338.998
MSEW	stressed	331.698
MSEW	stressed	239.183
MSEW	stressed	18.6996
MSEW	stressed	62.0867
MSEW	stressed	28.7712
MSEW	stressed	46.3788
MSEW	stressed	16.7219
MSEW	stressed	0
MSEW	stressed	26.3996
MSEW	stressed	61.0871
MSEW	stressed	32.7804
MSEW	stressed	41.8511
MSEW	stressed	19.6277
MSEW	stressed	97.2214
MSEW	stressed	33.9589
MSEW	stressed	133.999
MSEW	stressed	75.1023
MSEW	stressed	96.7954
MSEW	stressed	96.9825
MSEW	stressed	70.5421
MSEW	stressed	58.4363
MSEW	not stressed	68.9716
MSEW	not stressed	85.0204
MSEW	not stressed	37.4791
MSEW	not stressed	42.686
MSEW	not stressed	56.9957
MSEW	not stressed	91.5002
MSEW	not stressed	33.045
MSEW	not stressed	96.7946
MSEW	not stressed	31.9537
MSEW	not stressed	24.6838
MSEW	not stressed	0
MSEW	not stressed	22.9187
MSEW	not stressed	32.7356
MSEW	not stressed	90.5671
MSEW	not stressed	39.302
MSEW	not stressed	5.2609
MSEW	not stressed	27.3932
MSEW	not stressed	31.8824
MSEW	not stressed	23.5469
MSEW	not stressed	19.0856
MSEW	not stressed	49.1275
MSEW	not stressed	51.7682
MSEW	not stressed	22.1629
MSEW	not stressed	0
MSEW	not stressed	19.3235
MSEW	not stressed	19.3235
MSEW	not stressed	16.7953
MSEW	not stressed	29.9353
MSEW	not stressed	4.8897
MSEW	not stressed	22.0398
MSEW	not stressed	30.75

## Sheet: Fear Acquisition
paradigm	stress	sex	baseline	CS1	CS2	CS3	CS4	CS5	CS6
FRF	MSEW	female	21.6667	20.4	24	22.8	n/a	n/a	n/a
FRF	MSEW	female	26.5333	24	38.4	63	n/a	n/a	n/a
FRF	MSEW	female	22.8667	29.4	85.8	87	n/a	n/a	n/a
FRF	MSEW	female	25.4	6.6	21.6	90	n/a	n/a	n/a
FRF	MSEW	female	28.4667	28.2	81	89.4	n/a	n/a	n/a
FRF	MSEW	female	16.2667	28.2	78.6	11.4	n/a	n/a	n/a
FRF	MSEW	female	14	6	23.4	16.8	n/a	n/a	n/a
FRF	MSEW	female	16.8667	8.4	34.8	55.2	n/a	n/a	n/a
FRF	MSEW	female	19.6	16.2	22.8	90	n/a	n/a	n/a
FRF	MSEW	female	15.6667	15.6	24	62.4	n/a	n/a	n/a
FRF	MSEW	female	25.8	3.6	16.2	73.2	n/a	n/a	n/a
FRF	MSEW	female	12	16.8	28.2	31.8	n/a	n/a	n/a
FRF	MSEW	female	29.9333	40.8	70.8	89.4	n/a	n/a	n/a
FRF	MSEW	female	12	10.8	52.2	33.6	n/a	n/a	n/a
FRF	MSEW	male	21.6	12	63.6	49.8	n/a	n/a	n/a
FRF	MSEW	male	29.2667	15.6	51	50.4	n/a	n/a	n/a
FRF	MSEW	male	24.4	35.4	54.6	71.4	n/a	n/a	n/a
FRF	MSEW	male	15	39	22.8	53.4	n/a	n/a	n/a
FRF	MSEW	male	6.33333	34.8	14.4	64.8	n/a	n/a	n/a
FRF	MSEW	male	22.7333	22.8	19.2	29.4	n/a	n/a	n/a
FRF	MSEW	male	18.4667	15.6	10.8	30.6	n/a	n/a	n/a
FRF	MSEW	male	28.6	43.2	30.6	42.6	n/a	n/a	n/a
FRF	MSEW	male	11.3333	13.8	59.4	40.8	n/a	n/a	n/a
FRF	MSEW	male	16.2	24	19.2	53.4	n/a	n/a	n/a
FRF	MSEW	male	15	19.8	33	82.8	n/a	n/a	n/a
FRF	MSEW	male	26.6667	36.6	55.2	68.4	n/a	n/a	n/a
FRF	MSEW	male	24.2	49.2	84.6	42.6	n/a	n/a	n/a
FRF	MSEW	male	21.2	13.8	51.6	89.4	n/a	n/a	n/a
FRF	MSEW	male	29	36.6	19.2	51	n/a	n/a	n/a
FRF	MSEW	male	13	12	21	34.2	n/a	n/a	n/a
FRF	NS	female	12.6	21.6	31.8	74.4	n/a	n/a	n/a
FRF	NS	female	20.8667	17.4	18.6	58.2	n/a	n/a	n/a
FRF	NS	female	8.33333	2.4	17.4	36.6	n/a	n/a	n/a
FRF	NS	female	29.3333	25.8	68.4	86.4	n/a	n/a	n/a
FRF	NS	female	36.6	33.6	31.2	74.4	n/a	n/a	n/a
FRF	NS	female	45.7333	33	83.4	85.8	n/a	n/a	n/a
FRF	NS	female	30.2	33.6	67.2	88.2	n/a	n/a	n/a
FRF	NS	female	16.3333	20.4	82.8	90	n/a	n/a	n/a
FRF	NS	female	9.8	16.2	20.4	57.6	n/a	n/a	n/a
FRF	NS	female	17	18.6	18	39	n/a	n/a	n/a
FRF	NS	female	16.1333	15	10.2	27.6	n/a	n/a	n/a
FRF	NS	male	38.8	50.4	84.6	90	n/a	n/a	n/a
FRF	NS	male	33.4	52.8	55.8	27.6	n/a	n/a	n/a
FRF	NS	male	26.9333	19.8	28.2	50.4	n/a	n/a	n/a
FRF	NS	male	27.2	31.2	25.2	55.8	n/a	n/a	n/a
FRF	NS	male	23.0667	25.8	43.2	53.4	n/a	n/a	n/a
FRF	NS	male	20.4667	8.4	26.4	69.6	n/a	n/a	n/a
FRF	NS	male	16.5333	16.8	38.4	73.2	n/a	n/a	n/a
FRF	NS	male	30.8	13.8	24	87.6	n/a	n/a	n/a
FRF	NS	male	18.2667	34.8	89.4	90	n/a	n/a	n/a
FRF	NS	male	47.9333	75.6	90	34.8	n/a	n/a	n/a
FRF	NS	male	25.6667	29.4	54.6	72.6	n/a	n/a	n/a
FRF	NS	male	11.3333	30	64.8	52.8	n/a	n/a	n/a
FRF	NS	male	6.6	6	21	52.8	n/a	n/a	n/a
FRF	NS	male	28.8667	28.8	76.8	16.8	n/a	n/a	n/a
FRF	NS	male	30.3333	46.8	27.6	23.4	n/a	n/a	n/a
PRF	MSEW	female	39.8667	32.4	37.2	17.4	10.2	16.8	45
PRF	MSEW	female	30.3333	31.2	27.6	45.6	84.6	71.4	41.4
PRF	MSEW	female	15.2	27	22.2	55.2	30.6	51.6	59.4
PRF	MSEW	female	11.0667	6	24.6	19.2	37.2	80.4	78
PRF	MSEW	female	21.3333	9.6	42	63	68.4	64.8	69
PRF	MSEW	female	21.5333	37.8	59.4	50.4	56.4	85.2	81.6
PRF	MSEW	female	34.2667	24.6	57.6	46.2	81.6	85.2	86.4
PRF	MSEW	female	18.2667	32.4	41.4	37.8	63.6
PRF	MSEW	female	11.1333	13.8	15	34.8	37.8	87.6	43.8
PRF	MSEW	female	10.2	15.6	4.2	14.4	25.8	22.8	27.6
PRF	MSEW	female	19.0667	22.2	27	18	56.4	33.6	39.6
PRF	MSEW	female	18.7333	28.8	52.2	84	82.8	73.8	49.8
PRF	MSEW	male	44.3333	48	55.2	90	71.4	64.8	90
PRF	MSEW	male	57.9333	40.8	87	77.4	55.2	62.4	79.8
PRF	MSEW	male	17.2667	9	7.2	34.8	45	46.2	31.2
PRF	MSEW	male	28.3333	49.2	89.4	82.2	90	90	85.8
PRF	MSEW	male	10.6	3.6	36	36.6	45.6	6.6	30.6
PRF	MSEW	male	45.4	56.4	56.4	85.8	63.6	85.8	87
PRF	MSEW	male	19.3333	20.4	30.6	40.8	50.4	82.2	35.4
PRF	MSEW	male	26.1333	57.6	18	49.2	88.8	51	63
PRF	MSEW	male	23.8667	21	68.4	45.6	77.4	42	50.4
PRF	MSEW	male	33.8	32.4	90	84	79.2	90	83.4
PRF	MSEW	male	20.4	22.8	19.2	27.6	81	60.6	73.8
PRF	MSEW	male	12.8	10.8	13.2	63	21	87.6	90
PRF	MSEW	male	20.2667	22.2	42	71.4	25.8	89.4	90
PRF	MSEW	male	27.6667	51.6	36	21	58.2	82.2	90
PRF	MSEW	male	22.4667	10.8	62.4	25.8	56.4	63.6	78
PRF	MSEW	male	21.8	21.6	90	90	90	90	90
PRF	MSEW	male	13.3333	33	27.6	21	39.6	31.2	23.4
PRF	MSEW	male	21.7333	15	24.6	30	73.2	76.8	58.2
PRF	MSEW	male	13.8667	12	64.8	66	83.4	82.2	77.4
PRF	NS	female	25.4667	19.8	45.6	57.6	73.8	78.6	43.8
PRF	NS	female	12.7333	13.8	42	15.6	57	84	60.6
PRF	NS	female	20.2667	34.8	78	56.4	88.8	90	69
PRF	NS	female	17.3333	41.4	88.8	43.8	37.2	90	87.6
PRF	NS	female	19.9333	15	24.6	31.2	72.6	62.4	69
PRF	NS	female	42	58.2	75	90	75.6	81.6	70.2
PRF	NS	female	11.4	12	8.4	19.2	11.4	40.8	27
PRF	NS	female	16.4	16.8	21.6	25.8	64.8	44.4	79.8
PRF	NS	female	24.1333	43.8	22.8	45	66.6	63.6	66.6
PRF	NS	female	21.8	18	31.8	27.6	73.2	83.4	77.4
PRF	NS	male	41.2667	69.6	87	90	88.8	88.2	73.8
PRF	NS	male	22.8667	13.8	34.2	21.6	9	58.8	21.6
PRF	NS	male	28.4	38.4	28.8	32.4	42.6	61.2	34.2
PRF	NS	male	35.4667	21.6	57	25.2	21.6	34.2	85.8
PRF	NS	male	28	32.4	27.6	49.8	50.4	75.6	78.6
PRF	NS	male	25.7333	38.4	79.2	25.8	50.4	77.4	66.6
PRF	NS	male	41.6	33.6	45.6	90	60	88.8	61.2
PRF	NS	male	48.4	25.2	85.8	37.8	74.4	49.8	60.6
PRF	NS	male	60.2667	66	48	36.6	68.4	82.2	56.4
PRF	NS	male	24.6	30.6	64.8	58.8	89.4	83.4	90
PRF	NS	male	20.3333	21	7.2	28.8	66.6	86.4	90
PRF	NS	male	22.1333	27	12	42.6	12	71.4	59.4
PRF	NS	male	22.2667	17.4	34.2	56.4	45.6	69.6	60.6
PRF	NS	male	12.6	9.6	19.8	15.6	54.6	25.8	48.6
PRF	NS	male	20.4667	33	19.2	51.6	65.4	33	46.8
PRF	NS	male	28.1333	12	25.2	16.2	61.2	42.6	16.2
PRF	NS	male	20.9333	37.2	43.2	77.4	55.2	47.4	76.2

## Sheet: Fear Extinction
protocol	stress	sex	baseline	block 1	block 2	block 3	block 4	block 5	block 6	block 7	block 8	block 9	block 10
FRF	MSEW	female	11.4667	34.08	39.12	22.56	19.8	34.44	22.68	13.92	13.08	21.24	15.84
FRF	MSEW	female	28.0667	65.76	58.8	50.16	49.92	53.04	48.84	86.52	46.68	36.36	52.92
FRF	MSEW	female	25	93.84	88.92	68.52	52.8	86.4	69.6	36.84	57.96	86.64	78.6
FRF	MSEW	female	33.8667	68.64	30.12	49.8	51.96	48.48	37.08	39	38.52	52.32	39.96
FRF	MSEW	female	63.4	76.92	54.36	77.16	45.84	70.68	83.28	65.76	50.76	48.96	89.76
FRF	MSEW	female	37.3333	76.68	73.44	62.28	79.2	87.12	43.32	65.76	75.84	67.92	74.88
FRF	MSEW	female	10.5333	25.44	20.16	22.08	24.84	23.88	9.36	21.36	19.32	31.2	24.72
FRF	MSEW	female	17.1333	90.84	73.8	72.12	75.72	78.6	87.6	54	61.68	72	57.96
FRF	MSEW	female	23.8667	89.4	94.32	72.12	34.68	99.6	48.12	97.56	80.88	71.64	22.44
FRF	MSEW	female	10	36.48	38.4	12.72	16.08	14.52	19.08	17.4	33.6	14.16	22.56
FRF	MSEW	female	14.6	62.88	36	35.04	51.24	24.24	35.76	26.4	26.4	42.72	41.52
FRF	MSEW	female	6.46667	24.24	42.84	20.16	29.4	25.68	27.6	43.08	36.24	37.92	44.4
FRF	MSEW	female	48.2	62.16	42	51.48	72.6	60	56.4	71.4	73.92	49.32	82.2
FRF	MSEW	female	16.4667	17.76	30.72	31.32	35.76	40.44	43.32	46.68	30.12	64.2	44.16
FRF	MSEW	male	23.7333	22.92	78.12	45	63.36	81.96	75.72	77.16	45.84	67.8	60.24
FRF	MSEW	male	47.1333	50.16	58.08	55.92	45.36	29.4	53.64	15.84	24.72	19.08	26.76
FRF	MSEW	male	15.6	66	50.16	49.44	64.44	34.32	39.72	87.12	68.4	32.64	67.32
FRF	MSEW	male	6.73333	6.72	8.04	8.88	16.2	16.32	16.44	15.24	10.68	20.52	27
FRF	MSEW	male	8.66667	26.4	10.44	20.04	12	8.64	9.6	30.24	37.92	24.72	43.44
FRF	MSEW	male	4.26667	18.96	12.84	16.08	17.88	17.16	18.96	18.24	13.44	29.76	18.96
FRF	MSEW	male	17.0667	14.88	26.16	37.2	25.8	23.4	48.72	37.32	26.76	33	40.2
FRF	MSEW	male	30.5333	82.32	51	24.84	61.2	23.16	77.04	58.44	81.84	86.28	75.48
FRF	MSEW	male	50.8	75.84	80.88	59.52	75.48	68.28	57.12	47.52	65.52	75.96	68.64
FRF	MSEW	male	9.26667	24.24	18.84	11.04	15.84	10.08	17.4	33.48	43.92	10.56	26.64
FRF	MSEW	male	26.6	76.92	50.16	58.92	31.68	33.72	64.68	44.04	55.8	39	55.44
FRF	MSEW	male	16.2	40.2	20.4	25.5	34.92	30.12	28.32	30	43.56	35.88	18.36
FRF	MSEW	male	4.13333	33.84	30.24	26.76	65.4	53.88	23.88	20.28	53.04	25.92	23.76
FRF	MSEW	male	21.4	54.24	50.04	62.64	47.76	59.4	54.36	57.84	70.68	80.88	68.76
FRF	MSEW	male	15.6667	32.4	32.76	21.6	25.44	10.68	12	18.72	25.8	13.32	14.88
FRF	MSEW	male	17.2667	33.6	30.84	35.04	33.12	27	22.8	32.64	24.36	35.64	20.16
FRF	NS	female	35.7333	57.24	46.08	49.8	61.2	60.36	57.12	70.56	72	54	49.08
FRF	NS	female	14.4	61.92	46.68	64.68	30.72	39	52.8	22.56	27	53.16	61.92
FRF	NS	female	10.2	21.6	26.64	35.4	16.32	56.52	34.08	33.24	51.72	20.88	22.68
FRF	NS	female	54.9333	90.96	81	74.4	55.8	71.28	65.76	68.76	54.96	55.08	63.36
FRF	NS	female	64.4	96.96	51.84	79.92	65.28	70.44	76.2	72.48	76.32	77.28	70.56
FRF	NS	female	36	90.84	65.64	20.04	48	30.6	16.92	36.48	39	56.88	62.52
FRF	NS	female	9.4	74.64	65.16	87.12	54.36	56.52	74.64	86.76	95.76	61.68	88.32
FRF	NS	female	24.9333	75.12	78.24	48.24	60.12	65.76	65.64	64.44	62.76	29.76	58.8
FRF	NS	female	6.06667	42.48	34.2	13.08	23.76	37.68	28.44	35.04	37.08	50.76	57.48
FRF	NS	female	27.7333	61.8	69.24	53.04	50.4	46.32	58.32	53.64	54.48	26.04	57.72
FRF	NS	female	2.53333	10.92	14.64	10.08	0.6	2.16	20.76	49.08	0.96	10.2	11.04
FRF	NS	male	76.1333	92.16	96.48	85.08	58.32	70.2	48.84	77.76	49.92	71.76	59.64
FRF	NS	male	9.46667	42.84	38.64	50.16	27.12	30.48	28.08	29.76	27.6	45.12	20.16
FRF	NS	male	6.66667	27.96	30.96	31.56	28.92	17.88	29.16	17.04	18.96	13.68	24.48
FRF	NS	male	14.1333	69	65.28	60.84	60.24	77.76	64.44	41.16	72.36	61.56	62.88
FRF	NS	male	14.8	51.36	44.28	45.24	31.8	61.56	42.24	46.32	38.88	24	27.24
FRF	NS	male	41.9333	40.08	80.88	79.08	53.16	61.92	55.2	60.72	60.84	90.24	56.28
FRF	NS	male	24.4667	43.8	36	43.56	56.64	61.56	72.48	62.4	89.76	33.24	56.28
FRF	NS	male	27.0667	84.96	57.84	80.4	51.12	37.92	30.12	51.96	43.92	34.44	63.84
FRF	NS	male	15.2667	98.88	100.08	100.08	99.48	98.16	87.84	97.92	94.32	94.44	99.84
FRF	NS	male	35.2667	60.84	73.68	56.88	46.56	56.52	73.2	52.8	45.12	55.2	75.72
FRF	NS	male	14.8	46.92	18	43.32	22.8	54.72	76.56	53.28	10.56	66.84	16.68
FRF	NS	male	39.6667	97.8	77.64	77.88	96.24	77.64	65.04	85.2	56.52	63	78.48
FRF	NS	male	34.2	89.16	71.52	75.84	77.28	66.48	63.48	65.28	81.12	68.88	91.08
FRF	NS	male	12.8	72.72	64.68	20.64	19.8	46.32	31.44	72.48	37.8	56.52	71.88
FRF	NS	male	8.93333	63.48	31.95	18.36	12.3	19.56	12.12	12.96	11.88	11.16	14.28
PRF	MSEW	female	10.8	38.52	13.56	16.2	15.36	14.28	3.6	10.8	34.44	43.8	43.44
PRF	MSEW	female	65.1333	87.12	38.16	36	53.76	37.44	66.6	30.24	58.08	59.28	53.52
PRF	MSEW	female	35.6667	85.32	51.72	62.64	30.24	41.88	45.72	50.64	43.08	67.92	60.6
PRF	MSEW	female	8.86667	23.04	24.72	20.04	34.56	31.2	39.24	13.08	45.72	13.92	31.68
PRF	MSEW	female	14.6	45.72	26.16	23.88	29.28	41.52	33	21.12	47.16	55.68	25.68
PRF	MSEW	female	39.6	89.04	92.76	80.88	62.76	62.76	76.08	68.76	64.32	72.6	89.4
PRF	MSEW	female	19.4667	96.48	82.2	60.72	51.24	58.08	23.64	37.8	54	71.4	85.44
PRF	MSEW	female	24.8667	94.92	74.16	69.24	77.52	66	26.4	50.4	39.84	57.84	28.08
PRF	MSEW	female	16.8	20.76	38.28	19.68	22.08	20.04	29.4	27.36	33.96	21	16.68
PRF	MSEW	female	10.3333	42.96	37.32	45.96	40.08	49.92	56.64	55.08	27.48	51.6	31.2
PRF	MSEW	female	3.4	12.12	9.84	10.56	10.68	8.4	23.28	18	22.08	41.04	33.72
PRF	MSEW	female	4.6	23.04	20.88	22.56	18.24	29.88	18.36	37.56	24.96	46.08	30.6
PRF	MSEW	male	74.7333	62.04	70.32	81.84	74.4	30.36	87.96	92.28	92.28	88.56	79.56
PRF	MSEW	male	54.4	65.4	72.12	61.32	70.32	93.24	93.12	82.08	96	85.56	70.2
PRF	MSEW	male	30.2	45.36	59.76	65.64	52.08	59.04	63	36.84	67.92	51.96	44.52
PRF	MSEW	male	50.1333	76.08	67.2	94.56	76.08	39.24	53.64	49.32	45.24	62.4	79.92
PRF	MSEW	male	10.8667	34.8	18.96	30.96	16.44	21.6	28.08	18.6	22.8	34.44	38.64
PRF	MSEW	male	81.2	89.76	83.04	71.16	52.32	69.36	85.56	75.48	80.64	84.72	87.6
PRF	MSEW	male	19.2667	49.32	56.4	67.56	66	61.44	74.04	48.84	53.76	63.12	55.32
PRF	MSEW	male	66.5333	79.68	82.56	80.76	61.32	89.52	59.52	78.96	96.24	64.2	60
PRF	MSEW	male	7.6	32.4	32.88	30.72	34.92	28.68	37.92	43.56	23.04	45.6	24.84
PRF	MSEW	male	76.6	53.52	81.48	51.12	41.64	55.56	50.4	63.96	47.16	56.88	62.76
PRF	MSEW	male	17.8667	34.44	25.8	22.68	23.04	22.68	25.08	39	23.16	18	22.32
PRF	MSEW	male	28.7333	75.84	78.12	71.16	66.36	86.88	60.24	47.4	39.48	70.32	52.2
PRF	MSEW	male	12.2667	50.64	28.8	42.72	39.96	37.92	27.12	51.6	80.16	35.52	26.16
PRF	MSEW	male	32.1333	46.56	32.64	47.76	45.96	36.36	51	35.4	40.68	57.6	26.16
PRF	MSEW	male	24.9333	52.44	80.52	55.44	51.6	34.8	68.16	66.12	81.36	72.12	78.48
PRF	MSEW	male	13.6667	84.48	85.68	95.64	94.2	93.6	93	90.36	94.44	86.4	60
PRF	MSEW	male	22.2667	77.16	85.8	83.76	77.28	89.04	85.44	58.44	89.4	55.44	71.52
PRF	MSEW	male	20.7333	40.68	57.48	49.44	71.76	33.24	47.04	52.8	63.6	44.04	49.32
PRF	MSEW	male	8.2	92.76	89.04	66.48	57.12	51.6	52.68	42.6	28.92	43.32	42.24
PRF	NS	female	21.2667	75.96	47.52	46.92	38.16	36.36	32.16	24.84	41.52	43.68	24.72
PRF	NS	female	11.6667	42.6	29.76	21	22.08	32.76	48.72	20.64	43.32	36.24	28.32
PRF	NS	female	53.4	57.48	63.96	75.48	68.52	87.24	58.92	54.96	58.44	80.52	62.04
PRF	NS	female	42.4667	79.56	63.96	53.28	74.04	53.28	15.84	28.56	31.92	52.68	26.16
PRF	NS	female	36.2667	78.48	54.48	45.96	44.52	31.2	57.36	46.2	66.96	67.2	46.32
PRF	NS	female	80.2	92.88	91.56	52.92	67.92	71.4	65.52	60.6	63.6	76.32	66.84
PRF	NS	female	5.33333	7.32	6.24	6.84	4.68	1.92	10.08	5.64	10.44	7.44	19.44
PRF	NS	female	6.53333	24.72	15.36	10.56	21.6	54.84	62.52	95.88	68.04	18.96	57.48
PRF	NS	female	53.4	63.6	65.88	62.16	50.28	62.52	73.44	57.24	40.08	29.4	40.32
PRF	NS	female	7.06667	21.9	54.96	89.16	58.08	48.96	16.8	25.08	19.08	22.92	11.52
PRF	NS	male	39	59.64	68.64	48.12	35.16	84	68.52	70.08	95.88	84.24	19.56
PRF	NS	male	26.5333	20.88	44.04	26.88	24.96	38.76	58.44	33.36	34.44	50.76	51
PRF	NS	male	19.8667	34.8	18.84	46.56	28.2	38.16	46.44	33.72	34.68	36.24	38.16
PRF	NS	male	50.7333	87	46.92	39.48	62.16	59.28	58.8	66.12	60.24	31.32	44.52
PRF	NS	male	48.8	47.52	60.48	42.84	76.8	49.56	56.28	69.36	55.2	44.4	19.92
PRF	NS	male	24.6	91.08	71.04	79.8	79.56	58.08	75.36	58.44	66.12	83.76	61.92
PRF	NS	male	37.6667	39	75.24	42.84	61.2	52.2	20.04	30.12	75.48	78.84	62.52
PRF	NS	male	78	72.6	53.04	37.56	44.16	49.44	43.92	53.04	40.68	48.48	39
PRF	NS	male	53.6	29.88	24.84	21.72	5.76	39.24	14.4	24.36	18.72	5.52	34.32
PRF	NS	male	42	93.84	60.84	66.36	68.88	53.04	68.52	68.88	83.88	30.72	73.2
PRF	NS	male	59.3333	85.68	85.44	78.84	87.36	73.32	90.96	75.24	98.16	87.6	63.72
PRF	NS	male	28.4	56.28	38.04	45.96	39.48	55.68	38.28	33.84	36.72	54.96	47.28
PRF	NS	male	8.6	21.24	19.92	22.56	28.8	39.72	37.8	58.68	70.2	68.16	56.28
PRF	NS	male	17.6	87.6	93	85.68	38.64	36.72	53.64	52.44	32.28	30.36	27.36
PRF	NS	male	10.3333	18.6	15.48	16.68	15.6	31.44	25.2	14.04	26.88	25.32	4.2
PRF	NS	male	25.8	58.56	18.96	20.4	16.92	27.84	15	21.6	17.64	37.8	30.84
PRF	NS	male	4.93333	28.08	22.8	11.64	17.16	12.36	4.8	10.56	17.04	9.72	5.04

## Sheet: CS Recall
protocol	stress	sex	baseline	block 1	block 2
FRF	MSEW	female	7.13333	6.12	12.36
FRF	MSEW	female	12.8667	43.8	53.76
FRF	MSEW	female	12.9333	45.72	42.24
FRF	MSEW	female	27.2667	59.52	60.6
FRF	MSEW	female	46.1333	51.12	15.84
FRF	MSEW	female	33.8667	87	58.08
FRF	MSEW	female	16.0667	20.4	17.16
FRF	MSEW	female	25.2667	87.96	84.84
FRF	MSEW	female	21.2667	92.76	51.96
FRF	MSEW	female	5.73333	23.76	6.36
FRF	MSEW	female	4.86667	13.08	6.48
FRF	MSEW	female	15.8	32.64	48
FRF	MSEW	female	43.6667	40.32	47.76
FRF	MSEW	female	9.53333	21.72	21.6
FRF	MSEW	male	41.6	54	33.96
FRF	MSEW	male	5.13333	29.64	34.32
FRF	MSEW	male	16.6667	33.6	38.52
FRF	MSEW	male	6.26667	9.36	15
FRF	MSEW	male	11.2667	33.24	21.96
FRF	MSEW	male	7.73333	14.76	19.56
FRF	MSEW	male	31.8	45.72	30.12
FRF	MSEW	male	27.7333	47.52	50.4
FRF	MSEW	male	29.2	67.08	45
FRF	MSEW	male	15.4	24.24	15.12
FRF	MSEW	male	11.2667	26.64	19.56
FRF	MSEW	male	18.8667	30.84	20.76
FRF	MSEW	male	1.4	28.68	25.2
FRF	MSEW	male	7.93333	46.56	29.4
FRF	MSEW	male	6.73333	9.48	6.36
FRF	MSEW	male	13.2667	29.76	10.32
FRF	NS	female	25.9333	50.16	56.16
FRF	NS	female	15.6667	56.52	46.8
FRF	NS	female	8.93333	14.04	12.6
FRF	NS	female	25.2667	57.48	73.56
FRF	NS	female	64.8	89.52	69.84
FRF	NS	female	24.4	70.08	63.36
FRF	NS	female	6.26667	69.84	66.96
FRF	NS	female	3.2	38.52	6
FRF	NS	female	5	28.56	30.6
FRF	NS	female	17.4	32.76	20.64
FRF	NS	female	1.53333	4.32	14.64
FRF	NS	male	41.1333	35.4	60.84
FRF	NS	male	17.9333	24	24.96
FRF	NS	male	5.73333	12.24	25.2
FRF	NS	male	58.2667	69.96	64.56
FRF	NS	male	16.7333	33.96	25.44
FRF	NS	male	32.2	48.96	82.68
FRF	NS	male	28.3333	49.8	61.08
FRF	NS	male	48.6	63.48	57
FRF	NS	male	11.8667	98.52	87.96
FRF	NS	male	7.66667	13.44	9.72
FRF	NS	male	14	31.92	59.04
FRF	NS	male	12.6	75.72	75.48
FRF	NS	male	9.26667	11.64	9.96
FRF	NS	male	21.8	58.56	45.36
FRF	NS	male	12.4	44.88	26.04
PRF	MSEW	female	7.53333	7.44	13.56
PRF	MSEW	female	29.0667	48.6	61.2
PRF	MSEW	female	27.4667	51.36	36.6
PRF	MSEW	female	7.4	6.96	24.84
PRF	MSEW	female	16.8	36.96	40.44
PRF	MSEW	female	24	70.32	71.52
PRF	MSEW	female	18.4667	74.88	55.68
PRF	MSEW	female	11.5333	44.76	43.32
PRF	MSEW	female	9.4	15	12.24
PRF	MSEW	female	10	18.12	32.64
PRF	MSEW	female	12.1333	24.6	12.36
PRF	MSEW	female	23.4	3.96	14.88
PRF	MSEW	male	71.6	75.72	82.56
PRF	MSEW	male	23.5333	63.6	43.08
PRF	MSEW	male	9.8	45.12	54
PRF	MSEW	male	25.0667	51.6	81.72
PRF	MSEW	male	12	24.96	22.56
PRF	MSEW	male	11.2	71.4	25.08
PRF	MSEW	male	24.1333	50.28	48.96
PRF	MSEW	male	35.5333	85.08	36.6
PRF	MSEW	male	8.4	23.16	35.64
PRF	MSEW	male	43.8667	50.76	51.72
PRF	MSEW	male	15.8667	26.52	15
PRF	MSEW	male	19.2667	63	53.16
PRF	MSEW	male	8.26667	32.88	23.04
PRF	MSEW	male	22.8	27.36	37.92
PRF	MSEW	male	27	53.88	48.72
PRF	MSEW	male	22.4667	84.12	77.4
PRF	MSEW	male	33.9333	74.28	64.8
PRF	MSEW	male	17.3333	25.92	49.56
PRF	MSEW	male	8.13333	25.68	23.28
PRF	NS	female	8.53333	22.2	12.36
PRF	NS	female	10.6667	16.8	10.44
PRF	NS	female	43	54.6	51.24
PRF	NS	female	15.4667	80.28	68.76
PRF	NS	female	9.53333	58.68	34.92
PRF	NS	female	53.8	88.92	57.24
PRF	NS	female	1.66667	7.08	9.24
PRF	NS	female	10.4	18.36	32.64
PRF	NS	female	23.6667	31.32	40.8
PRF	NS	male	16.6	44.28	12.36
PRF	NS	male	28.8667	40.2	36.96
PRF	NS	male	9	18.6	36.72
PRF	NS	male	31.1333	43.08	32.04
PRF	NS	male	29.2	43.2	52.8
PRF	NS	male	44.2	86.4	62.28
PRF	NS	male	4	11.76	69.72
PRF	NS	male	6.06667	37.2	20.52
PRF	NS	male	20.2	17.76	34.68
PRF	NS	male	43.1333	83.88	81.24
PRF	NS	male	49.4667	74.16	64.44
PRF	NS	male	24.7333	26.76	25.68
PRF	NS	male	14.8667	15.36	23.76
PRF	NS	male	27.3333	49.32	45.84
PRF	NS	male	15.7333	28.56	26.16
PRF	NS	male	13.4	52.2	41.16
PRF	NS	male	11.4667	10.56	11.28

## Sheet: CX Recall
protocol	stress	sex	block 1	block 2
FRF	MSEW	female	38.88	31.2
FRF	MSEW	female	41.48	37.56
FRF	MSEW	female	39.36	63.52
FRF	MSEW	female	22.64	39.72
FRF	MSEW	female	54.64	80.08
FRF	MSEW	female	74.2	66.88
FRF	MSEW	female	18.4	29.44
FRF	MSEW	female	40.4	66.08
FRF	MSEW	female	63.08	86.28
FRF	MSEW	female	50.04	57.6
FRF	MSEW	female	47.56	56
FRF	MSEW	female	61.28	81.92
FRF	MSEW	female	74.04	47.12
FRF	MSEW	female	28.88	38.32
FRF	MSEW	male	61.08	47.32
FRF	MSEW	male	54.2	40.24
FRF	MSEW	male	41.4	39.4
FRF	MSEW	male	35.72	37.32
FRF	MSEW	male	55.48	52
FRF	MSEW	male	27.32	48.24
FRF	MSEW	male	13.36	33.8
FRF	MSEW	male	60.12	64.04
FRF	MSEW	male	50.56	86.44
FRF	MSEW	male	37.52	52.4
FRF	MSEW	male	88.52	94.32
FRF	MSEW	male	54.04	68.32
FRF	MSEW	male	33	69.4
FRF	MSEW	male	81.96	80.44
FRF	MSEW	male	87.16	95.64
FRF	MSEW	male	41.32	47.56
FRF	NS	female	60.44	61.64
FRF	NS	female	68.88	58.04
FRF	NS	female	30.76	47.08
FRF	NS	female	69	72.08
FRF	NS	female	27.6	83.32
FRF	NS	female	70.16	62.88
FRF	NS	female	59.92	80.04
FRF	NS	female	76.6	65.24
FRF	NS	female	48.4	40.12
FRF	NS	female	25.96	44.6
FRF	NS	female	22.8	46.04
FRF	NS	male	55.24	69.88
FRF	NS	male	43.4	56.44
FRF	NS	male	30.52	38.56
FRF	NS	male	56.16	69.72
FRF	NS	male	44.84	55.08
FRF	NS	male	52.2	63.2
FRF	NS	male	50.92	62.72
FRF	NS	male	48.4	47.32
FRF	NS	male	85.28	68.8
FRF	NS	male	55.32	60.04
FRF	NS	male	41.2	50.72
FRF	NS	male	42.6	47.36
FRF	NS	male	30.56	39.4
FRF	NS	male	86.8	70.08
FRF	NS	male	64.8	68.72
PRF	MSEW	female	25.4	31.36
PRF	MSEW	female	68.92	82.12
PRF	MSEW	female	38.08	59.88
PRF	MSEW	female	53	61.6
PRF	MSEW	female	49.72	73.6
PRF	MSEW	female	81.76	74.16
PRF	MSEW	female	50.16	75.68
PRF	MSEW	female	56.76	53.84
PRF	MSEW	female	31.76	30.68
PRF	MSEW	female	37.72	46.2
PRF	MSEW	female	26.12	36.96
PRF	MSEW	female	33.08	47.48
PRF	MSEW	male	51.36	72.32
PRF	MSEW	male	33.88	37.8
PRF	MSEW	male	42.24	76.12
PRF	MSEW	male	52.32	54.72
PRF	MSEW	male	53.8	60.68
PRF	MSEW	male	48.16	61.52
PRF	MSEW	male	44.72	94.32
PRF	MSEW	male	19.88	36.68
PRF	MSEW	male	30.08	47.68
PRF	MSEW	male	17.2	22.64
PRF	MSEW	male	73.12	78.44
PRF	MSEW	male	62.28	79.08
PRF	MSEW	male	66.52	85.88
PRF	MSEW	male	61.88	86.52
PRF	MSEW	male	34.68	71.64
PRF	MSEW	male	30.24	49.32
PRF	NS	female	65.4	54.72
PRF	NS	female	36.4	49.04
PRF	NS	female	54.56	56.72
PRF	NS	female	57.64	54
PRF	NS	female	44.64	47.64
PRF	NS	female	75.36	71.64
PRF	NS	female	19.56	36
PRF	NS	female	37.72	58.92
PRF	NS	female	36.72	39.8
PRF	NS	female	55.92	73.24
PRF	NS	male	49.92	60.76
PRF	NS	male	35.68	40.24
PRF	NS	male	25.56	44.96
PRF	NS	male	72.08	81.12
PRF	NS	male	52.56	59.72
PRF	NS	male	62.28	60.88
PRF	NS	male	64.12	67.24
PRF	NS	male	26.88	77.12
PRF	NS	male	85.4	98
PRF	NS	male	54.6	57.96
PRF	NS	male	72.92	70.32
PRF	NS	male	46.68	43.88
PRF	NS	male	73.16	70.48
PRF	NS	male	52	45.92
PRF	NS	male	47.36	64.32
PRF	MSEW	male	70.16	81.68
PRF	MSEW	male	69.8	80
PRF	MSEW	male	58.84	75.76
PRF	NS	male	76.16	67
PRF	NS	male	80.72	75.2

## Sheet: Operant
stress	sex	FR3	Extinction 1	Extinction 2	Extinction 3	Extinction 4	Extinction 5
NS	male	633.67	388	119	123	92	85
NS	male	130	410	16	10	11	9
NS	male	166	653	349	83	0	103
NS	male	493.67	381	179	103	59	88
NS	male	284.33	178	95	110	92	83
NS	male	319	286	106	39	42	38
NS	male	483.67	416	280	152	127	111
NS	male	460	273	110	67	35	42
NS	female	301	264	48	47	49	47
NS	female	110	66	41	19	6	14
NS	female	154	105	37	27	28	12
MSEW	female	529	274	99	54	43	67
MSEW	female	505.33	464	203	124	52	70
MSEW	female	376.67	182	69	71	26	20
MSEW	female	370.67	415	144	133	148	104
MSEW	female	281	343	251	217	53	62
MSEW	female	290.33	153	63	33	21	30
MSEW	female	197.67	206	83	84	46	21
MSEW	female	312.33	250	123	84	8	37
MSEW	female	165	137	54	26	21	30
MSEW	female	260	174	80	40	69	28
MSEW	female	95.33	182	69	71	26	62
MSEW	male	297.67	179	99	72	82	57
MSEW	male	415.67	226	153	80	68	53
MSEW	male	151.67	132	90	42	37	42
MSEW	male	188.33	113	93	90	57	35
MSEW	male	116.67	95	95	67	82	72
MSEW	male	76.33	222	120	51	52	83
MSEW	male	85.33	58	28	36	31	39
